# Supplementary material for: Talaromyces marneffei suppresses macrophage inflammation by regulating host alternative splicing
Source: Commun Biol. 2023 Oct 16;6:1046. doi: 10.1038/s42003-023-05409-6 (PMC10579421; doi:10.1038/s42003-023-05409-6)
Supplement: Supplementary file 3 — Supplementary Data [file 42003_2023_5409_MOESM3_ESM.xlsx]

## Sheet: FIG1A
				NumEvents	SigEvents			THP1	THP1+TM
			ES	53777	1060		ES	470	590
			RI	3807	217		RI	72	145
			A3SS	4837	174		A3SS	80	94
			A5SS	3269	141		A5SS	62	79
			MXE	10249	165		MXE	84	81

## Sheet: FIG1B
gene	ES	IR	A3SS	A5SS	MXE
CSDE1	1	0	0	0	0
RIMS2	1	0	0	0	0
CCDC27	1	0	0	0	0
MIR4435-2HG	1	0	0	0	0
NUDT7	1	0	0	0	0
CEP57L1	1	0	0	0	0
ZNF202	1	0	0	0	0
CHN1	1	0	0	0	0
GRN	1	0	0	0	0
DPAGT1	1	0	1	0	0
RAPH1	1	0	0	0	0
ROBO3	1	0	0	0	0
AC025569.1	1	0	0	0	0
PGAP2	1	0	0	1	1
STARD9	1	1	1	0	0
LCLAT1	1	0	0	0	0
ZNF559	1	0	0	0	0
GIGYF2	1	0	0	0	0
IZUMO4	1	1	0	0	0
ZFP2	1	0	0	0	0
DCAF17	1	0	0	0	0
NIPA2	1	0	0	0	0
ZNF518B	1	0	0	0	0
SPIN1	1	0	0	0	0
SYTL2	1	0	1	0	0
EPS15	1	0	0	0	0
RNF165	1	0	0	0	0
COPG1	1	0	0	0	0
KLC1	1	0	0	1	0
SPOP	1	0	0	0	0
CAMKK1	1	0	0	0	1
MTHFSD	1	0	0	0	0
PPARA	1	0	0	0	0
DUXAP8	1	0	0	0	1
ZNF852	1	0	0	0	0
MYL12A	1	0	0	0	0
PRKAR1A	1	0	0	0	0
TMEM161B	1	0	0	0	0
ZCCHC18	1	0	0	0	0
LINC01278	1	0	0	0	0
ANKRD36	1	0	1	0	1
IQCK	1	0	0	0	0
EMSY	1	0	0	0	0
BLOC1S6	1	0	0	0	0
NR1H3	1	0	0	0	0
ZBTB21	1	0	0	0	0
NUDT2	1	0	0	0	0
FANCI	1	0	0	0	0
NCOR2	1	0	1	0	0
SLFN12L	1	0	0	0	0
GATAD2A	1	0	0	0	0
TCF7L2	1	0	0	1	0
HNRNPA1L2	1	0	0	0	0
ANKMY1	1	0	0	0	0
TMEM214	1	0	0	0	0
RAB44	1	0	0	0	0
ZNF532	1	0	0	0	0
FRG1BP	1	0	0	0	0
PAFAH2	1	0	0	0	0
ABCA7	1	0	0	0	0
OBSCN	1	0	0	0	1
AP2M1	1	0	0	0	0
GABRA4	1	0	0	0	0
PXN	1	0	0	0	0
ALG13	1	0	0	0	0
TTLL3	1	1	1	0	0
IRF3	1	0	0	0	1
NF1	1	0	0	0	0
CALCOCO1	1	0	0	0	0
RNPEP	1	0	0	0	1
CHD8	1	0	0	0	1
EHMT1	1	0	0	0	0
MON2	1	0	0	0	0
S100A4	1	0	0	0	0
NUP58	1	0	0	0	0
CCT5	1	0	0	0	0
LYRM1	1	0	0	0	0
PRKCZ	1	0	0	0	0
LTO1	1	0	0	0	0
ZGRF1	1	0	0	0	1
FANCM	1	0	0	0	0
NDEL1	1	1	0	0	0
ZEB1	1	0	0	0	0
BECN1	1	0	0	0	0
RBM47	1	0	1	0	0
TSC22D2	1	0	0	0	0
SAMD9	1	0	0	0	0
PTGS1	1	0	0	0	0
HADH	1	0	0	0	0
LTBP1	1	0	0	0	0
EDEM2	1	0	0	0	0
TG	1	0	0	0	0
TMEM59	1	0	0	0	0
SEC31B	1	0	0	0	1
FYCO1	1	0	0	0	0
OPA1	1	0	0	0	0
APEX2	1	0	0	0	0
FBRSL1	1	0	0	0	0
MTMR11	1	0	0	0	0
LINC01229	1	0	0	0	0
YIPF1	1	0	0	0	0
TMEM126A	1	0	0	0	0
PRKAB2	1	0	0	0	0
CHD1	1	0	0	0	0
FAM86B2	1	0	0	0	0
CASP8	1	0	0	0	0
CAST	1	0	0	0	0
FAM122C	1	0	0	0	0
CTBP2	1	0	0	0	1
AC019205.1	1	0	0	0	0
ANKRD52	1	0	0	0	0
FYN	1	0	0	0	0
SPG11	1	0	0	0	0
SENP7	1	0	0	0	1
RFPL3S	1	0	0	0	0
PEX6	1	0	0	0	0
PRKAA1	1	0	0	0	0
INVS	1	0	0	0	0
NARF	1	0	0	0	0
RAD18	1	0	0	0	0
ADAM32	1	0	1	0	0
EVC	1	0	0	0	1
SPAG1	1	0	0	0	1
CCNDBP1	1	0	0	0	0
NAP1L4	1	0	0	0	0
CCNH	1	0	0	0	0
POC1B	1	0	0	0	1
FAM24B	1	0	0	0	0
PIGQ	1	0	0	0	0
HEXD	1	0	0	0	0
RALGAPA2	1	0	0	0	0
ABCA3	1	0	0	0	0
AC092683.1	1	0	0	0	0
PUM1	1	0	0	0	0
AGFG1	1	0	0	0	0
PLA2G4C	1	0	0	0	0
SRRM2	1	0	0	0	0
IL21R	1	0	0	0	0
WDR78	1	0	0	0	0
MOCS1	1	0	0	0	0
DCLRE1C	1	0	1	0	0
ARHGAP15	1	0	0	0	0
HAUS5	1	0	0	0	0
ZNF280D	1	0	0	1	0
AC118549.1	1	1	0	0	0
MARK2	1	0	1	0	1
AC006504.5	1	0	0	0	0
LINC00630	1	0	0	0	0
PHC3	1	0	0	0	0
CALHM2	1	0	0	0	0
SLC31A1	1	0	0	0	0
GSN	1	0	0	0	1
HDAC4	1	0	0	0	0
FEZ1	1	0	0	0	0
DSC2	1	0	0	0	0
GABPB1	1	0	0	0	0
PTGR2	1	0	0	0	0
DICER1	1	0	0	0	0
DMXL1	1	0	0	0	0
NDE1	1	0	0	0	0
DUSP13	1	0	0	0	0
THOC2	1	0	0	0	0
USP48	1	0	0	0	1
CCDC14	1	0	0	0	0
PDLIM2	1	0	0	0	0
HDAC9	1	0	0	0	0
BAALC	1	0	0	0	0
FLVCR1	1	0	0	0	0
RBMS2	1	0	0	0	0
MXI1	1	0	0	0	0
BCL7B	1	0	0	0	0
EVI5L	1	0	0	0	0
AC090559.1	1	0	0	0	0
NME6	1	0	1	0	0
FKBP7	1	0	0	0	0
CREBBP	1	0	0	0	0
GOLPH3L	1	0	0	0	0
RANBP3	1	0	0	0	0
TCAM1P	1	0	0	0	0
CCNB1	1	0	0	0	0
HBS1L	1	0	0	0	0
HORMAD1	1	0	0	0	0
KALRN	1	0	0	0	0
NTAN1	1	0	0	0	0
KIAA2026	1	0	0	0	0
CCDC40	1	0	0	0	0
CYBC1	1	0	0	0	0
KIAA1324L	1	0	0	0	0
AKAP11	1	0	0	0	0
MARCHF7	1	0	0	0	0
IRF1	1	0	0	0	0
CD99L2	1	0	0	0	1
USP54	1	0	0	0	0
HEXIM2	1	0	0	0	0
ULK4P2	1	0	0	0	0
SLC9A7	1	0	0	0	0
ADD3	1	0	0	0	0
OFD1	1	0	0	0	0
RAD17	1	0	0	0	0
SRP72	1	0	0	0	0
CD37	1	0	0	0	0
OXR1	1	0	0	0	0
LINC02799	1	0	0	0	0
ODF2	1	0	0	0	0
ECHDC2	1	0	0	0	0
IQCH-AS1	1	0	0	0	0
THOC5	1	0	0	0	0
DSTYK	1	0	0	0	0
XPNPEP1	1	1	0	0	0
ADGRE2	1	0	0	0	1
NCAPG	1	0	0	0	0
CNIH3	1	0	0	0	0
GLMP	1	0	0	0	0
TPRA1	1	0	0	0	0
TMEM39B	1	0	0	0	0
CARMN	1	0	0	0	0
ZNF721	1	0	0	0	0
ZNF107	1	0	0	0	0
UGGT2	1	0	0	0	1
EPB41L3	1	0	0	0	0
WDPCP	1	0	0	0	0
ZNF273	1	0	0	0	0
PCCA	1	0	0	0	0
RAD54B	1	0	0	0	0
ZNF562	1	0	0	0	0
IL12RB2	1	0	0	0	1
MESD	1	0	0	0	0
ADCY10P1	1	0	0	0	0
CCNI	1	0	0	0	0
INTS6	1	0	0	0	0
DPY19L2	1	0	0	0	0
VPS26A	1	0	0	0	0
RASGEF1B	1	0	0	0	0
APPL2	1	0	0	0	0
IRF2	1	0	0	0	0
DNAH14	1	0	0	0	1
AGO4	1	0	0	0	0
PHF20L1	1	0	0	0	0
PLEKHM1P1	1	0	0	0	0
XRRA1	1	0	0	0	1
ERCC6	1	0	0	0	0
GRB10	1	0	0	0	0
ELOC	1	0	0	0	0
PAK4	1	0	0	0	0
MRPL52	1	0	0	0	0
SUN1	1	0	0	0	0
ZNF195	1	0	0	0	0
PHC1	1	0	0	0	0
USF2	1	0	0	0	0
XIAP	1	0	0	0	0
NPIPB5	1	0	0	1	0
LCOR	1	0	0	0	0
ARMC2	1	0	0	0	0
DLGAP5	1	0	0	0	0
EPG5	1	0	1	0	0
RNF185	1	0	0	0	0
ERCC6L	1	0	0	0	0
CLN8	1	0	0	0	0
ANOS2P	1	0	0	0	0
GTDC1	1	0	0	0	0
SAP130	1	0	0	0	0
ADGRG1	1	0	0	0	0
LUC7L	1	1	0	0	0
KIF27	1	0	0	0	1
RECQL	1	0	0	0	0
CUL9	1	0	0	0	0
ADGRL3	1	0	0	0	0
MRTFA	1	0	0	0	0
AL133352.1	1	0	0	0	0
ACAD10	1	0	0	0	0
NRBP2	1	1	0	0	0
AMPD2	1	0	0	0	0
GK5	1	0	0	0	0
STAMBPL1	1	0	0	0	0
AC055811.2	1	0	0	0	0
DNAJC24	1	0	0	0	0
IFI44	1	0	0	0	0
ARMC10	1	0	0	0	0
C2orf42	1	0	0	0	0
C11orf80	1	0	0	0	1
SMIM27	1	0	0	0	0
RABGGTB	1	0	0	0	0
AL589743.1	1	0	0	0	0
DENND10	1	0	0	0	0
NAP1L1	1	0	0	0	0
PXYLP1	1	0	0	0	0
DNMT1	1	0	1	0	0
WWC2	1	0	0	1	0
GLB1L	1	0	0	0	0
TBC1D5	1	0	0	0	0
HTR2B	1	0	0	0	0
IL6R	1	0	0	0	0
CUL5	1	0	0	0	0
TBC1D15	1	0	0	0	0
MRPL48	1	0	0	0	0
FAM13B	1	0	0	0	0
SESTD1	1	0	0	0	0
CYB5R4	1	0	0	0	0
TMED5	1	0	0	0	1
LAMTOR3	1	0	0	0	0
GOPC	1	0	0	0	0
EIF4G3	1	0	0	0	0
SDK1	1	0	0	0	0
DMTF1	1	0	0	0	0
ALG1L13P	1	0	0	0	0
EDIL3	1	0	0	0	0
MRPL45P2	1	0	0	0	0
CYB561D1	1	0	0	0	0
NT5C2	1	0	0	0	0
HIBCH	1	0	0	0	0
DPYD	1	0	0	0	0
MRPS28	1	0	0	0	0
KIAA0895	1	0	0	0	0
CAMK2D	1	0	0	0	0
PPM1A	1	0	0	0	0
CCDC191	1	0	0	0	0
ARHGEF9	1	0	0	0	0
WASHC2A	1	0	0	0	0
GORASP1	1	0	1	1	0
RNF167	1	0	0	0	0
GEMIN2	1	0	0	0	1
LNX2	1	0	0	0	0
FCHSD2	1	0	0	0	0
PEAK1	1	0	0	0	0
MAP2K3	1	0	0	0	0
RPL13P5	1	0	0	0	0
MTMR1	1	0	0	0	0
OSBPL5	1	0	0	0	0
PLGRKT	1	0	0	0	1
NSD2	1	0	0	0	0
BDH1	1	0	0	0	0
DOK3	1	0	0	0	0
LLGL1	1	0	0	1	0
WNK1	1	0	0	0	0
ZNF345	1	0	0	0	0
PSME3IP1	1	0	0	0	0
GPATCH8	1	0	0	0	0
RFC1	1	0	0	0	0
PRORP	1	0	0	0	0
EPB41L2	1	0	0	0	0
AC108488.1	1	0	0	0	0
CHTF18	1	0	0	0	0
UBE2V1	1	1	0	0	0
ZFP64	1	0	0	0	0
IKZF4	1	0	0	0	0
R3HDM1	1	0	0	1	0
MTRF1	1	0	0	0	0
PMS2CL	1	0	0	0	0
DPP9	1	0	0	0	0
TTC38	1	0	0	0	0
MRTFB	1	0	0	0	0
ZNF611	1	0	0	0	0
ST7L	1	0	0	0	1
ZNF442	1	0	0	0	0
CS	1	0	0	0	0
APBB3	1	0	0	0	0
ARL15	1	0	0	0	0
CHI3L1	1	0	0	0	0
E2F5	1	0	0	0	0
WDR27	1	0	0	0	0
NRCAM	1	0	0	0	0
RAB40B	1	0	0	0	0
PXK	1	0	0	0	0
IDE	1	0	0	0	0
DNMT3A	1	0	0	0	0
ASAP1	1	0	0	0	0
AC108010.1	1	0	0	0	0
SH3GLB1	1	0	0	0	0
AMACR	1	0	0	0	0
FANCD2	1	0	0	0	0
DOCK5	1	0	0	0	0
PKD2L1	1	0	0	0	0
KCNH4	1	0	0	0	0
RNPEPL1	1	0	0	0	0
PGM3	1	0	0	0	0
TRIM65	1	0	0	0	0
LRRC37A	1	0	0	0	0
CLK2	1	0	0	0	0
TCF7	1	0	0	0	0
RNFT1	1	0	0	0	0
LRIG1	1	0	0	0	0
HERC2P9	1	0	0	0	0
SIGLEC15	1	0	0	0	0
MAD1L1	1	0	0	0	0
DNM3	1	0	0	0	0
B3GNTL1	1	0	0	0	0
SEC14L2	1	0	0	0	0
BCAT2	1	0	0	0	0
ATG2A	1	0	0	1	0
CSAD	1	0	0	0	0
HYAL2	1	0	0	0	0
NASP	1	0	0	0	0
D2HGDH	1	0	0	0	0
HAAO	1	0	0	0	0
ABHD2	1	0	0	0	0
BCL2L11	1	0	0	0	0
CACNA1A	1	0	0	0	0
PLAC8	1	0	0	0	0
SLX4IP	1	0	0	0	1
ATG9A	1	0	0	0	0
MRNIP	1	0	0	1	0
FAM133B	1	0	0	0	0
ELF2	1	0	0	0	0
TAPT1	1	0	0	0	0
ANKRD13C	1	0	0	0	0
FAM200B	1	0	0	0	0
IQSEC1	1	0	0	0	0
BRAP	1	0	0	0	0
TAF1D	1	0	0	1	0
MBTD1	1	0	0	0	0
LRRC49	1	0	0	0	0
MRPS18A	1	0	0	0	0
PTPN9	1	0	0	0	0
DOCK2	1	0	0	0	1
STAMBP	1	0	0	0	0
ATP5F1B	1	0	0	0	0
PRIMPOL	1	0	1	0	0
MYBBP1A	1	0	0	0	0
TBC1D7	1	0	0	0	0
POGZ	1	0	0	0	0
S100A13	1	0	0	0	0
DNAH7	1	0	0	0	0
WASH7P	1	0	0	0	0
VPS29	1	0	0	0	0
ALKBH6	1	0	0	0	0
BACH2	1	0	0	0	0
ZNF236	1	0	0	0	0
GBA2	1	0	0	0	0
EXO1	1	0	0	0	1
SCLY	1	0	0	0	0
FIGNL1	1	0	0	0	0
FCHSD1	1	0	0	0	0
AL392172.1	1	0	0	0	0
CFAP44	1	0	0	0	0
GAK	1	0	0	0	0
FAM184A	1	0	0	0	0
RPGR	1	0	0	0	0
TRIP11	1	0	0	0	0
DTX2	1	0	0	0	0
COL6A3	1	0	0	0	1
IQCD	1	0	0	0	0
L3MBTL2	1	0	0	0	0
SF3B1	1	0	0	0	0
FAM126A	1	0	0	0	0
RAB28	1	0	0	0	0
ERBIN	1	0	0	0	0
STK40	1	0	0	0	0
PVT1	1	0	0	0	0
N4BP2L2	1	0	0	0	0
CRELD1	1	0	0	0	0
GANC	1	0	0	0	0
GPATCH2L	1	0	0	0	0
UBA2	1	0	0	0	0
SLC25A17	1	0	0	0	0
ZNF720	1	0	0	0	0
UBXN8	1	0	0	0	0
MRPL9	1	0	0	1	0
ZNF821	1	0	0	0	0
CLSTN1	1	0	0	0	0
AL162258.1	1	0	0	0	0
SRSF3	1	0	0	0	0
GAR1	1	0	0	0	0
UBE2F	1	0	0	0	0
ARMC9	1	0	0	0	0
ITGB3BP	1	0	0	0	0
RPS6KC1	1	0	0	0	0
GFM1	1	0	0	0	0
UAP1L1	1	0	0	0	0
ARHGAP1	1	0	0	0	0
DGUOK	1	0	0	0	0
RBKS	1	0	0	0	0
TMEM150A	1	0	0	0	0
AK2	1	0	0	0	0
FAM72D	1	0	0	0	0
PCBP1-AS1	1	0	1	0	1
TBL1XR1	1	0	0	0	0
NUP85	1	0	0	0	0
ZNF706	1	0	0	0	0
IGHMBP2	1	0	0	0	0
LPO	1	0	0	1	0
FANCB	1	0	0	0	0
SEH1L	1	0	0	0	0
CNIH1	1	0	0	0	0
ZNF79	1	0	0	0	0
GOLGA4	1	0	0	0	0
DDX60L	1	0	0	0	0
GUF1	1	0	0	0	0
VCPKMT	1	0	0	0	0
TIA1	1	0	0	0	0
MAPKAPK5	1	0	0	0	0
RELL2	1	0	0	0	0
INTS6L	1	0	0	0	0
AASDH	1	0	0	0	0
E2F6	1	0	0	0	0
SPOCK1	1	0	0	0	0
SLC25A29	1	0	0	0	0
HECTD3	1	0	0	0	0
PTBP3	1	0	0	0	0
FUT8	1	0	0	0	0
PCBP4	1	0	0	0	0
ARHGAP9	1	0	0	0	0
BBS9	1	0	0	0	0
SGK3	1	0	0	0	0
CCDC88A	1	0	0	0	0
MCM9	1	0	0	0	0
ECHDC1	1	0	0	0	0
ARMCX5-GPRASP2	1	0	0	0	0
PPP2R5C	1	0	0	0	0
TMEM44	1	0	0	0	0
MANEAL	1	0	0	0	0
CNOT6	1	0	0	0	0
ZNF121	1	0	0	0	1
RBM23	1	0	0	0	0
TPST2	1	0	0	0	0
LILRA2	1	0	0	0	0
LPP	1	0	0	0	0
CNOT8	1	0	0	1	0
CCDC18	1	0	0	0	0
TBRG1	1	0	0	0	0
NFKBID	1	0	0	0	0
SLC35F6	1	0	0	0	0
ITIH4	1	1	0	0	0
CBY1	1	0	0	0	0
KIF23	1	0	0	0	0
SRD5A3	1	0	0	0	0
TJP2	1	0	0	0	0
CACNA1E	1	0	0	0	1
MAPKAP1	1	0	0	0	0
ELAC1	1	0	0	0	0
AP4M1	1	0	0	0	0
ERMP1	1	0	0	0	0
GMIP	1	0	0	0	0
MVK	1	0	0	0	0
HNRNPL	1	0	0	0	0
RUBCNL	1	0	0	0	0
HECTD4	1	0	0	0	0
PEX7	1	0	0	0	0
DENND6A	1	0	0	0	0
WDR11	1	0	0	0	0
RAB22A	1	0	0	0	0
PCCB	1	0	0	1	0
SLC27A1	1	0	0	0	0
ITSN1	1	0	0	0	0
ZNF385D	1	0	0	0	0
LINC-PINT	1	0	0	0	0
OSBPL2	1	0	0	0	0
TMEM131L	1	0	0	0	0
CYP2S1	1	0	0	0	0
MYNN	1	0	0	0	0
TBCK	1	0	0	0	0
NDUFAF5	1	0	0	0	0
CYRIB	1	0	0	0	1
CATSPERE	1	0	0	0	0
CHCHD6	1	0	0	0	0
NUMA1	1	0	0	0	1
KSR1	1	0	0	0	0
PHACTR4	1	0	0	0	0
SRPK1	1	0	0	0	0
PGAP3	1	0	0	1	0
TPCN2	1	0	0	0	0
GPD2	1	0	0	0	0
MTSS2	1	0	0	0	0
SUSD1	1	0	0	0	0
MCL1	1	0	0	0	0
USP45	1	0	0	0	0
PLSCR1	1	0	1	0	0
SS18L1	1	0	0	0	0
SF1	1	0	0	0	0
DHX35	1	0	0	0	0
NCOA3	1	0	0	0	0
TBC1D2	1	0	0	0	0
GAPVD1	1	0	0	0	1
PRR14	1	0	0	0	0
BOD1	1	0	0	0	0
PAPOLA	1	0	0	0	0
GUSBP11	1	0	0	0	0
HIVEP1	1	0	0	0	0
NLRP12	1	0	0	0	0
SEL1L3	1	0	0	0	0
HCK	1	0	0	0	0
FANCL	1	0	0	0	0
VLDLR	1	0	0	0	0
LIMK2	1	0	0	0	0
SHC1	1	0	0	0	0
MTMR12	1	0	0	0	0
ALKBH3	1	0	0	0	0
EIF2D	1	0	0	0	0
ATF7IP2	1	0	0	0	0
MTCP1	1	0	0	0	0
ALS2CL	1	1	1	0	0
TMEM164	1	0	0	0	0
MRI1	1	0	0	0	0
NRSN2	1	0	0	0	0
ABCA5	1	0	0	0	0
KRBOX4	1	0	0	0	0
LYST	1	0	0	0	0
CDS2	1	0	0	0	0
TMEM9B	1	0	0	0	0
KRIT1	1	0	0	0	0
UBE2Z	1	0	0	0	0
ACYP1	1	0	0	0	0
ZC3H11A	1	0	0	0	0
WASH3P	1	0	0	0	0
ITPR3	1	0	0	0	0
GORAB	1	0	0	0	0
SEPTIN2	1	0	0	0	0
DHTKD1	1	0	0	0	0
BFAR	1	0	0	0	0
ATP5PF	1	0	0	0	0
DUS2	1	0	0	0	0
C8orf58	1	0	0	0	0
ZNF692	1	0	1	0	0
PSMD4	1	0	0	0	0
C11orf95	1	0	0	0	0
SREK1	1	0	0	0	0
AASS	1	0	0	0	0
RUFY2	1	0	0	0	0
IP6K2	1	0	0	0	0
PDSS2	1	0	0	0	0
LRRC69	1	0	0	0	0
TPCN1	1	0	0	0	0
LRRC37A2	1	0	0	0	0
MIEF1	1	0	0	0	0
PCYT2	1	0	0	0	0
KIAA0895L	1	0	0	0	0
CADPS2	1	0	0	0	0
JPX	1	0	0	0	0
BPTF	1	0	0	0	0
PTPN13	1	0	0	0	0
ZNF438	1	0	0	0	0
MAPK11	1	0	0	0	0
EWSR1	1	0	0	0	0
AC073896.1	1	0	0	0	0
DDX49	1	0	0	0	0
NADK	1	0	0	0	0
RAB5IF	1	0	0	0	0
VPS35L	1	0	0	0	0
TBXAS1	1	0	0	0	0
CDK5RAP1	1	0	0	0	0
LINC01572	1	0	0	0	0
C5orf34	1	0	0	0	0
TCAIM	1	0	0	0	0
NUMB	1	0	0	0	0
WASHC2C	1	0	0	0	0
CEP192	1	0	0	0	0
METTL16	1	0	0	0	0
TBC1D31	1	0	0	0	0
ST8SIA4	1	0	0	0	0
RETSAT	1	0	0	0	0
ZYG11A	1	0	0	0	0
ZNF394	1	0	0	0	0
ZFAND4	1	0	0	0	0
FBXW8	1	0	0	0	0
ASB13	1	0	0	0	0
NR2C2AP	1	0	0	0	0
PCBD2	1	0	0	0	0
DCLK2	1	0	0	0	0
PKP4	1	0	0	0	0
SLAIN1	1	0	0	0	0
GLYCTK	1	0	0	0	0
RAB11FIP2	1	0	0	0	0
VPS45	1	0	0	0	0
FRYL	1	0	0	0	0
PPDPF	1	0	0	0	0
MPPE1	1	0	0	1	0
CAMTA1	1	0	0	0	0
ZC3H12D	1	0	0	0	0
EXOG	1	0	0	0	1
TBC1D9B	1	0	0	0	0
ARFGEF3	1	0	0	0	0
ARSK	1	0	0	0	0
GGCT	1	0	0	0	0
DPM1	1	0	0	0	0
MFSD11	1	0	0	0	0
C19orf47	1	0	0	0	0
ERCC1	1	0	0	0	0
EXOSC1	1	0	0	0	0
NAGK	1	0	0	0	0
TTF2	1	0	0	0	0
SNRK	1	0	0	0	0
MTO1	1	0	0	0	0
HIF1A	1	0	0	0	0
CAMKK2	1	0	0	0	0
SLC39A11	1	0	0	0	0
SLAMF7	1	0	0	0	0
NBEAL1	1	0	0	0	0
BCAS3	1	0	0	0	1
ZSCAN2	1	1	1	0	0
CD244	1	0	0	0	0
CCT8	1	0	0	0	0
CCAR1	1	0	0	0	0
MFF	1	0	0	0	0
SCLT1	1	0	0	0	0
TMOD2	1	0	0	0	0
SPATA5	1	0	0	0	0
BET1	1	0	0	0	0
P2RX4	1	1	0	0	0
SH3BP5	1	0	0	0	0
SP110	1	0	0	0	0
MITD1	1	0	0	0	0
TBC1D32	1	0	0	0	0
PAFAH1B1	1	0	0	0	0
RNF34	1	0	0	0	0
IL6ST	1	0	0	0	0
MTIF3	1	0	1	0	0
PIP5K1A	1	0	0	0	0
WASF1	1	0	0	0	0
MTMR3	1	0	0	0	0
VAV3	1	0	0	0	1
SLC38A7	1	0	0	0	0
TRAPPC2	1	0	0	0	0
SMUG1	1	0	0	0	0
PPM1L	1	0	0	0	0
TBC1D10B	1	0	0	0	0
LIN7B	1	0	0	0	0
FGFR1	1	0	0	0	0
CTC1	1	0	0	0	1
BRD8	1	0	0	0	1
SCARB1	1	0	0	0	0
AKAP10	1	0	0	0	0
CENPU	1	0	0	0	0
INAVA	1	0	0	0	0
ODF2L	1	0	0	0	0
CDS1	1	0	0	0	0
NSRP1	1	0	0	0	0
WDFY4	1	0	0	0	0
GID4	1	0	0	0	0
DST	1	0	0	0	0
ATL3	1	0	0	0	0
ETFA	1	0	0	0	0
FAM189B	1	0	0	0	0
STAT5B	1	0	0	0	0
KDM5D	1	1	0	1	0
MGRN1	1	0	0	0	0
ZMYM6	1	0	0	0	0
TMEM232	1	0	0	0	0
TLK2	1	0	0	0	0
APH1A	1	0	0	0	0
CNOT9	1	0	0	0	0
NPL	1	0	0	0	0
HACE1	1	0	0	0	0
POLI	1	0	0	0	0
MRRF	1	0	0	0	0
GTPBP10	1	0	0	0	0
LINC01397	1	0	0	0	0
CPNE2	1	0	0	0	0
MPHOSPH9	1	0	0	0	1
ACSF3	1	0	0	0	0
POT1	1	0	0	1	0
WASHC4	1	0	0	0	0
CTDSPL2	1	0	0	0	1
WHRN	1	0	0	0	0
NUBP1	1	0	0	0	0
HDAC7	1	1	1	0	0
NEK1	1	0	0	0	0
WDR59	1	0	0	0	0
ZMYM5	1	0	0	1	0
TYK2	1	0	0	0	0
C12orf49	1	0	0	0	0
MTERF3	1	0	0	0	0
ATXN2	1	0	0	0	0
CALM2	1	0	0	0	0
FOXP2	1	0	1	0	0
GON4L	1	0	0	0	0
ELL2	1	0	0	0	1
UBE2Q2	1	0	0	0	0
TULP4	1	0	0	0	0
RGP1	1	0	0	0	0
MTBP	1	0	0	0	0
PTPN4	1	0	1	0	0
PLD1	1	0	0	0	0
ANO5	1	0	0	0	0
ARHGEF11	1	0	0	0	0
SSBP2	1	0	0	0	0
CARNMT1	1	0	0	0	0
ZNF283	1	0	0	0	0
ZNHIT6	1	0	0	0	0
BAK1	1	0	0	0	0
USP15	1	0	0	0	0
SSPO	1	0	0	0	0
LCAT	1	0	0	0	0
CCT6P3	1	0	0	0	0
PTPRK	1	0	0	0	0
LGALS9	1	0	0	1	0
ADGRA2	1	0	0	0	0
BTN3A3	1	0	0	0	0
LTBP3	1	0	0	0	0
TRDMT1	1	0	0	0	0
TOP3B	1	0	0	0	0
DPP7	1	0	0	0	0
VIPAS39	1	0	0	0	0
AGTPBP1	1	0	0	0	0
PPFIA4	1	0	0	0	0
DOCK8	1	1	0	0	0
POLK	1	0	0	0	0
EIF3I	1	0	0	0	0
GOLGA8N	1	0	0	0	0
SNHG17	1	1	0	0	0
MCU	1	0	0	0	0
SZRD1	1	0	0	0	0
PLCD3	1	0	0	0	0
CZIB	1	0	0	0	0
CDK6	1	0	0	0	0
ERLIN2	1	0	0	0	0
ERCC6L2	1	0	0	0	0
KTN1	1	0	0	0	0
ZNF766	1	0	0	0	0
BMPR1A	1	0	0	0	0
METAP1	1	0	0	0	0
PIGP	1	0	0	0	0
CRYZL2P	1	0	0	0	0
AOPEP	1	0	0	0	0
GBF1	1	0	0	0	0
MCRS1	1	0	0	0	0
SERPINF1	1	0	0	0	0
ABHD14A	1	0	0	0	0
ATP8B4	1	0	0	0	0
SOCS4	1	0	0	0	0
PKD2	1	0	1	0	0
AC009022.1	1	0	0	0	0
HHLA3	1	0	0	0	0
ASL	1	0	0	0	0
TLR6	1	0	0	0	0
USP37	1	0	0	0	0
RPLP0	1	0	0	0	0
SMG7	1	0	0	0	0
GLIS3	1	0	0	0	0
UGP2	1	0	0	0	0
MEIOB	1	0	0	0	0
GTF2H1	1	0	0	0	0
PRIM2	1	0	0	0	0
HEATR6	1	0	0	0	0
ZSCAN16-AS1	1	0	0	0	0
ACSL6	1	0	0	0	0
C1RL-AS1	1	0	1	0	0
ADGRE5	1	0	0	0	0
SAV1	1	0	0	0	0
PPIP5K1	1	0	1	0	0
CTNS	1	0	0	0	0
RABL3	1	0	0	0	0
SCMH1	1	0	0	0	0
KNOP1	1	0	0	0	0
AP4E1	1	0	0	0	0
SNAPC5	1	0	0	0	0
SCAMP3	1	0	0	0	0
ZFP62	1	0	0	0	0
MSH3	1	0	0	0	0
MED15	1	1	0	0	0
TASOR2	1	0	0	0	0
ARMH3	1	0	0	0	0
XPO6	1	0	0	0	0
UBE3D	1	0	0	0	0
NAT9	1	1	0	0	0
PLAG1	1	0	0	0	0
SMARCAL1	1	0	0	0	0
C20orf194	1	0	0	0	0
TNFRSF12A	1	0	0	0	0
SUCO	1	0	0	0	0
LBX2	1	0	0	0	0
TENT2	1	0	0	0	0
RBCK1	1	0	0	1	0
TUT7	1	0	0	0	0
LPGAT1	1	0	0	0	0
DDX11	1	1	1	0	0
DTYMK	1	0	0	0	0
MCM8	1	0	0	0	0
SLC1A3	1	0	0	0	0
PPP1CA	1	0	0	0	0
RPE	1	0	1	0	0
SLC25A43	1	0	0	0	1
TTC23	1	0	0	0	0
DHX30	1	0	0	0	0
ITPR1	1	0	0	1	0
EFCAB12	0	1	1	0	0
FCGR2B	0	1	0	0	0
RAD52	0	1	0	1	0
PTBP1	0	1	1	0	0
RPRD1A	0	1	0	0	0
CD36	0	1	0	0	0
CMYA5	0	1	0	0	0
BRF1	0	1	1	0	0
FAM131B	0	1	0	0	1
MRPS22	0	1	1	0	0
XAB2	0	1	0	0	0
GPS2	0	1	0	0	0
DDX41	0	1	0	0	0
MANBA	0	1	0	0	0
INTS8	0	1	0	0	0
ARRDC1	0	1	0	0	0
ACAA1	0	1	0	0	0
RABGGTA	0	1	0	0	0
REC8	0	1	0	0	0
IFT172	0	1	0	0	0
RPL9	0	1	0	0	0
EML6	0	1	0	0	0
SYNM	0	1	0	0	0
AP3D1	0	1	0	0	0
RABL6	0	1	0	0	0
PABPC1	0	1	0	0	0
AC026412.1	0	1	0	0	0
EPC1	0	1	0	0	0
ATG4D	0	1	0	0	0
ZNF598	0	1	0	0	0
KDM2B	0	1	0	0	0
PTPN18	0	1	0	0	0
WDR24	0	1	0	0	0
STX4	0	1	0	0	0
PLSCR3	0	1	0	0	0
SNX16	0	1	0	0	0
OS9	0	1	0	0	0
ZNF160	0	1	0	0	0
RPL10	0	1	0	0	0
CDK16	0	1	0	0	0
UBXN1	0	1	0	0	0
LIME1	0	1	0	0	0
SEPTIN5	0	1	0	0	0
NUDT8	0	1	0	0	0
NPIPA1	0	1	0	0	0
RELT	0	1	0	0	0
TP53	0	1	0	0	0
SCYL1	0	1	0	0	0
PPME1	0	1	0	0	0
TRO	0	1	0	0	0
PTPN6	0	1	1	0	0
DENND4C	0	1	0	0	0
SUPT6H	0	1	0	0	0
RAB11FIP1	0	1	0	0	0
ORC2	0	1	0	0	0
ATG4B	0	1	0	0	0
HAX1	0	1	0	0	0
CEP131	0	1	0	0	0
PSMC3IP	0	1	0	1	0
NR2C2	0	1	0	0	0
USP11	0	1	0	0	0
EFEMP2	0	1	0	0	0
PPP2R2A	0	1	0	0	0
VPS11	0	1	0	0	0
SETD5	0	1	0	0	0
ARMCX4	0	1	0	0	0
RNF123	0	1	0	0	0
EIF4A1	0	1	0	0	0
PPP4C	0	1	0	0	0
AMT	0	1	0	0	0
MUS81	0	1	0	0	0
PISD	0	1	0	0	0
RAD54L2	0	1	0	0	0
BIN2	0	1	0	0	0
TMEM147	0	1	0	0	0
BCS1L	0	1	0	0	0
RNF213	0	1	0	0	0
GSDMD	0	1	0	0	0
NSMAF	0	1	0	0	0
MSTO1	0	1	0	0	0
SLX4	0	1	0	0	0
CARM1	0	1	0	0	0
POLD1	0	1	1	0	0
TNFRSF14	0	1	0	0	0
SGSM3	0	1	1	0	0
ARL6IP4	0	1	0	0	0
EDC4	0	1	0	0	0
FLAD1	0	1	0	0	0
INTS11	0	1	0	0	0
NPRL2	0	1	0	0	0
ZNF34	0	1	0	1	0
NSUN5P2	0	1	0	0	0
ANKZF1	0	1	0	0	0
MAU2	0	1	0	0	0
RBM33	0	1	0	0	0
PRPF38B	0	1	0	0	0
MYO1G	0	1	0	1	0
CYB5R1	0	1	0	0	0
FASTK	0	1	0	0	0
TAZ	0	1	0	0	0
GUK1	0	1	0	0	0
MGAT4B	0	1	0	0	0
CNPPD1	0	1	0	0	0
CPLANE1	0	1	0	0	0
NEK8	0	1	0	0	0
MFSD10	0	1	0	0	0
SAP30BP	0	1	0	0	0
CYB5D1	0	1	0	0	0
GTPBP2	0	1	0	0	0
TSTA3	0	1	0	0	0
MLXIP	0	1	0	0	0
ASPSCR1	0	1	0	0	0
TNRC6A	0	1	0	0	0
ITGA3	0	1	0	0	0
MPDU1	0	1	0	0	0
TUBGCP6	0	1	0	1	0
ARHGEF40	0	1	0	0	0
ATXN2L	0	1	1	1	0
IKBKB	0	1	0	0	0
CDC16	0	1	0	0	0
ARL16	0	1	0	0	0
CTSF	0	1	0	0	0
TGFB1I1	0	1	0	0	1
SMPD4	0	1	0	0	0
ZFPL1	0	1	0	0	0
RASGRP4	0	1	0	0	0
CSK	0	1	0	0	0
ARHGAP4	0	1	0	0	0
INTS3	0	1	0	0	0
THOC1	0	1	0	0	0
WDR19	0	1	0	0	0
ARAP1	0	1	0	0	0
ERCC3	0	1	0	0	0
WDR55	0	1	0	0	0
SLC11A1	0	1	0	0	0
PNPLA2	0	1	0	0	0
CLK3	0	1	0	0	0
ULK3	0	1	0	0	0
ORMDL1	0	1	0	0	0
NAGPA	0	1	0	0	0
TMEM91	0	1	0	0	0
TMEM208	0	1	0	0	0
RPL10A	0	1	0	0	0
SIGMAR1	0	1	0	0	0
PCK2	0	1	0	0	0
DDX39A	0	1	0	0	0
CIAO1	0	1	0	0	0
HYOU1	0	1	0	0	0
POLR3GL	0	1	0	0	0
METTL2B	0	1	0	0	0
GPC1	0	1	0	0	0
TMEM161A	0	1	0	0	0
DGKA	0	1	0	0	0
MTA1	0	1	0	0	0
ZFAND1	0	1	0	0	0
RELA	0	1	0	0	0
CHKB	0	1	1	0	0
CCDC136	0	1	0	0	0
SRA1	0	1	0	0	0
ING4	0	1	0	0	0
STING1	0	1	0	0	0
TROAP	0	1	0	0	0
NCKAP5L	0	1	0	0	0
ABCA2	0	1	0	0	0
SEC14L1	0	1	0	0	0
NFKBIA	0	1	0	0	0
PLXNB1	0	1	0	0	0
EML2	0	1	0	0	0
CDK5RAP3	0	1	0	1	0
EOGT	0	1	0	0	0
PI4KA	0	1	0	0	0
COASY	0	1	1	0	0
ACAD11	0	1	0	0	0
PITPNM1	0	1	0	0	0
IFT80	0	1	0	0	0
MECR	0	1	0	0	0
RHBDF2	0	1	0	0	0
CELSR3	0	1	0	0	0
SYVN1	0	1	0	0	0
DDX46	0	1	0	0	0
SLC2A3	0	1	0	0	0
UROD	0	1	0	0	0
NUP54	0	1	0	0	0
TCEA2	0	1	0	0	0
SPDL1	0	0	1	0	0
PLAGL1	0	0	1	0	0
PMS2P7	0	0	1	0	0
PAPLN	0	0	1	0	0
CUZD1	0	0	1	0	0
SNRPN	0	0	1	0	0
MORF4L2	0	0	1	0	0
SCYL3	0	0	1	0	0
C1D	0	0	1	0	0
TAF1C	0	0	1	0	0
TCF3	0	0	1	0	0
KIF1B	0	0	1	0	0
MFSD9	0	0	1	0	0
GGT1	0	0	1	0	0
FAM193B	0	0	1	0	0
C21orf58	0	0	1	0	0
HAUS7	0	0	1	0	0
ADSS1	0	0	1	0	0
TUBGCP2	0	0	1	0	0
TDRD3	0	0	1	0	0
RGMB	0	0	1	0	0
PIGH	0	0	1	0	0
MAN1B1	0	0	1	0	0
TMEM141	0	0	1	0	0
SLC29A2	0	0	1	0	0
STARD3	0	0	1	0	0
NPAS1	0	0	1	0	0
RASA4	0	0	1	0	0
PRR13	0	0	1	0	0
NDUFA3	0	0	1	0	0
PPFIA1	0	0	1	0	0
PSTPIP1	0	0	1	0	0
CDC27	0	0	1	0	0
RBM6	0	0	1	0	0
NSUN5	0	0	1	0	0
OAS1	0	0	1	0	0
TM7SF3	0	0	1	0	0
IGF1R	0	0	1	0	0
ERRFI1	0	0	1	0	0
CLASP1	0	0	1	0	0
ZNF213	0	0	1	0	0
NOP16	0	0	1	0	0
MT1G	0	0	1	0	0
PLEKHA6	0	0	1	0	0
PROCA1	0	0	1	0	0
NR4A2	0	0	1	0	0
DEPDC5	0	0	1	0	0
ANKS3	0	0	1	0	0
ANKRD17	0	0	1	0	0
PSMA3-AS1	0	0	1	0	1
IDH3A	0	0	1	0	0
LIG1	0	0	1	0	0
TEDC1	0	0	1	0	0
RTEL1	0	0	1	0	0
NCAPG2	0	0	1	0	0
TCOF1	0	0	1	0	0
CRTC2	0	0	1	0	0
NFRKB	0	0	1	0	0
CCDC24	0	0	1	0	0
DMRT2	0	0	1	0	0
KDM1B	0	0	1	0	0
HPS4	0	0	1	0	0
CEP295	0	0	1	0	0
KIAA0753	0	0	1	0	0
ZFAND6	0	0	1	0	0
ARHGAP25	0	0	1	0	1
MLLT10	0	0	1	0	0
STIL	0	0	1	0	0
FOSL2	0	0	1	0	0
CCDC153	0	0	1	0	0
NPC1	0	0	1	0	0
TAB3	0	0	1	0	0
C6orf89	0	0	1	0	0
MRPL22	0	0	1	0	0
SH3TC1	0	0	1	0	0
PMS2P3	0	0	1	0	0
PPIE	0	0	1	0	0
PDE8B	0	0	1	0	0
INO80C	0	0	1	0	0
CIAPIN1	0	0	1	0	0
GGA2	0	0	1	0	0
OSBP2	0	0	1	0	0
HECW2	0	0	1	0	0
CCDC138	0	0	1	0	0
BAP1	0	0	1	0	0
VPS33B	0	0	1	0	0
TSPAN17	0	0	1	0	0
WDR45	0	0	1	0	0
RPL22L1	0	0	1	0	0
SYTL1	0	0	1	0	0
RHOT2	0	0	1	0	0
ABCC3	0	0	1	0	0
EML3	0	0	1	0	0
FDPS	0	0	1	0	0
C2CD2L	0	0	1	0	0
STAG3L5P-PVRIG2P-PILRB	0	0	1	0	0
WDR54	0	0	1	0	0
LY9	0	0	1	0	0
CNDP2	0	0	1	0	0
PPP6R3	0	0	1	0	0
ZNF177	0	0	1	0	0
SLC38A6	0	0	1	0	0
MPND	0	0	1	0	0
ATP13A2	0	0	1	0	0
TRIM5	0	0	1	0	0
AP2A2	0	0	1	0	0
PPP6R2	0	0	1	0	0
PCGF3	0	0	1	0	0
NEPRO	0	0	1	0	0
RRP7A	0	0	1	0	0
SORD	0	0	1	0	0
DFFB	0	0	1	0	0
ZNF419	0	0	1	0	0
KANSL3	0	0	1	0	1
EPN2	0	0	1	0	0
ZNF302	0	0	1	0	0
IMPA1	0	0	1	0	0
NCLN	0	0	1	0	0
FAM219B	0	0	1	0	0
DPF1	0	0	1	0	0
NSMCE2	0	0	1	1	0
CASC3	0	0	1	0	0
CCDC189	0	0	1	0	0
NPEPPS	0	0	0	1	0
FAM104B	0	0	0	1	0
ATP5F1A	0	0	0	1	0
MYCBPAP	0	0	0	1	0
DMPK	0	0	0	1	0
PMPCB	0	0	0	1	0
ALDH3B1	0	0	0	1	0
NUCB2	0	0	0	1	0
TCTN1	0	0	0	1	0
SYNJ2	0	0	0	1	0
C2orf92	0	0	0	1	0
BRWD1	0	0	0	1	0
SMC4	0	0	0	1	1
BANP	0	0	0	1	0
DBF4	0	0	0	1	0
PIDD1	0	0	0	1	0
FBXO38	0	0	0	1	0
NCOR1	0	0	0	1	0
NDUFS8	0	0	0	1	0
RFX5	0	0	0	1	0
SNX25	0	0	0	1	0
PER3	0	0	0	1	0
MGME1	0	0	0	1	0
RNF126	0	0	0	1	0
RPL3	0	0	0	1	0
ATPSCKMT	0	0	0	1	0
FNTB	0	0	0	1	0
ATP5PO	0	0	0	1	0
EZH2	0	0	0	1	0
GSG1	0	0	0	1	0
SALL4	0	0	0	1	0
MRPL43	0	0	0	1	0
AFTPH	0	0	0	1	0
ZNF493	0	0	0	1	0
FECH	0	0	0	1	0
MLXIPL	0	0	0	1	0
CERS5	0	0	0	1	0
KIAA0586	0	0	0	1	0
DRP2	0	0	0	1	0
ZRANB3	0	0	0	1	0
WDR90	0	0	0	1	0
NDRG2	0	0	0	1	0
LIN54	0	0	0	1	0
TUBGCP4	0	0	0	1	0
POMT1	0	0	0	1	0
EEF1AKMT2	0	0	0	1	0
CPSF7	0	0	0	1	0
IFTAP	0	0	0	1	0
KLKB1	0	0	0	1	0
MVD	0	0	0	1	0
CHD9	0	0	0	1	0
EBF1	0	0	0	1	0
NCEH1	0	0	0	1	0
PEX5	0	0	0	1	0
COPS5	0	0	0	1	0
PNPO	0	0	0	1	0
MEN1	0	0	0	1	0
CLPX	0	0	0	1	0
CNTROB	0	0	0	1	0
GSS	0	0	0	1	0
CLN3	0	0	0	1	1
ARAP3	0	0	0	1	0
ITGB1	0	0	0	1	0
OSBPL1A	0	0	0	1	0
PACRGL	0	0	0	1	0
SMARCB1	0	0	0	1	0
SLC22A17	0	0	0	1	0
SERGEF	0	0	0	1	0
MIR646HG	0	0	0	1	0
ALDH16A1	0	0	0	1	0
DOC2A	0	0	0	1	0
CSPP1	0	0	0	1	0
STXBP2	0	0	0	1	0
TRMT1	0	0	0	1	0
UBE2J2	0	0	0	1	0
EME2	0	0	0	1	0
NDUFAF7	0	0	0	1	0
MRPL21	0	0	0	1	0
RPS6KB2	0	0	0	1	0
RABL2B	0	0	0	1	0
NUB1	0	0	0	1	0
RTN2	0	0	0	1	0
CEP170	0	0	0	1	1
ZNF398	0	0	0	1	0
PARP10	0	0	0	1	0
NABP1	0	0	0	1	0
POLR2G	0	0	0	1	0
CFL2	0	0	0	1	0
BSCL2	0	0	0	1	0
SMG9	0	0	0	1	0
VEGFA	0	0	0	1	0
ANKHD1	0	0	0	1	0
PEX10	0	0	0	1	0
APBA2	0	0	0	1	0
ETF1	0	0	0	1	0
DDX19A	0	0	0	1	0
PRPF4B	0	0	0	1	0
CAMK2G	0	0	0	1	0
SGSH	0	0	0	0	1
HSD11B1L	0	0	0	0	1
NAT1	0	0	0	0	1
PRKN	0	0	0	0	1
RAD51D	0	0	0	0	1
MAPK9	0	0	0	0	1
ABHD12	0	0	0	0	1
ANKRD28	0	0	0	0	1
CD276	0	0	0	0	1
DUXAP9	0	0	0	0	1
ZNF383	0	0	0	0	1
GSTCD	0	0	0	0	1
CMC2	0	0	0	0	1
CCDC18-AS1	0	0	0	0	1
UROS	0	0	0	0	1
ABI1	0	0	0	0	1
NUP155	0	0	0	0	1
SNX14	0	0	0	0	1
BTN2A2	0	0	0	0	1
CXorf38	0	0	0	0	1
GYG2	0	0	0	0	1
UPF3A	0	0	0	0	1
FAM227A	0	0	0	0	1
SPG7	0	0	0	0	1
ZUP1	0	0	0	0	1
KDM4C	0	0	0	0	1
SPAG9	0	0	0	0	1
ICA1	0	0	0	0	1
ADAP2	0	0	0	0	1
TMEM143	0	0	0	0	1
PTK2	0	0	0	0	1
AMPD3	0	0	0	0	1
PAQR5	0	0	0	0	1
ABCB8	0	0	0	0	1
KCNN2	0	0	0	0	1
HMGA1	0	0	0	0	1
ERGIC3	0	0	0	0	1
MAVS	0	0	0	0	1
SLC16A4	0	0	0	0	1
PHF7	0	0	0	0	1
RABGAP1L	0	0	0	0	1
WDFY2	0	0	0	0	1
ZNF655	0	0	0	0	1
SSBP3	0	0	0	0	1
ZNFX1	0	0	0	0	1
PCED1B-AS1	0	0	0	0	1
UBE2C	0	0	0	0	1
CBWD5	0	0	0	0	1
KIF13A	0	0	0	0	1
ZNF875	0	0	0	0	1
TRPC1	0	0	0	0	1
ANKRD36C	0	0	0	0	1
RPS25	0	0	0	0	1
AP3S2	0	0	0	0	1
AFG1L	0	0	0	0	1
MAMLD1	0	0	0	0	1
ZNF518A	0	0	0	0	1
HERC2P3	0	0	0	0	1
PSPC1	0	0	0	0	1
DHX40	0	0	0	0	1
PDSS1	0	0	0	0	1
ASIC3	0	0	0	0	1
COG5	0	0	0	0	1
TBC1D12	0	0	0	0	1
VEZT	0	0	0	0	1
RPS6KA3	0	0	0	0	1
PHYKPL	0	0	0	0	1
COP1	0	0	0	0	1
SS18	0	0	0	0	1
PTK2B	0	0	0	0	1
DCAF8	0	0	0	0	1
CROCC	0	0	0	0	1
USP3	0	0	0	0	1
BAZ2B	0	0	0	0	1
TSPAN4	0	0	0	0	1
HAT1	0	0	0	0	1
PIKFYVE	0	0	0	0	1
ZMIZ1	0	0	0	0	1
TRAPPC9	0	0	0	0	1
USP8	0	0	0	0	1
DISC1	0	0	0	0	1
RNGTT	0	0	0	0	1
SLC25A13	0	0	0	0	1
PCNT	0	0	0	0	1
CASP8AP2	0	0	0	0	1
FOXJ3	0	0	0	0	1
TXNRD1	0	0	0	0	1
CAPN2	0	0	0	0	1
TEAD1	0	0	0	0	1
CCM2	0	0	0	0	1
ST6GAL1	0	0	0	0	1

## Sheet: FIG1C
Form	Category	Term	Count	%	PValue	Genes	List Total	Pop Hits	Pop Total	Fold Enrichment	Bonferroni	Benjamini	FDR
ES	KEGG_PATHWAY	hsa04620:Toll-like receptor signaling pathway	3	0.0269663	0.0601483	MAP2K3, IRF3, TLR6	27	106	6879	7.21069	0.992558	1	1
ES	KEGG_PATHWAY	hsa05169:Epstein-Barr virus infection	3	0.0269663	0.0769208	MAP2K3, NCOR2, IRF3	27	122	6879	6.26503	0.998206	1	1
ES	KEGG_PATHWAY	hsa05160:Hepatitis C	3	0.0269663	0.0892223	IRF3, NR1H3, PPARA	27	133	6879	5.74687	0.999378	1	1
		Pathway	Gene
		hsa04620:Toll-like receptor signaling pathway	MAP2K3
		hsa04620:Toll-like receptor signaling pathway	IRF3
		hsa04620:Toll-like receptor signaling pathway	TLR6
		hsa05169:Epstein-Barr virus infection	MAP2K3
		hsa05169:Epstein-Barr virus infection	NCOR2
		hsa05169:Epstein-Barr virus infection	IRF3
		hsa05160:Hepatitis C	IRF3
		hsa05160:Hepatitis C	NR1H3
		hsa05160:Hepatitis C	PPARA

## Sheet: FIG2D
		Unnamed: 0	type	transcript_id	gene_name	C1	C2	C3	M1	M2	M3	pvalue	padj
	0	ENST00000440187	transcript	ENST00000440187	NCOR2	0	0	0	17.7556	11.446	26.8426	7.46e-06	0.00156278
	1	ENST00000453428	transcript	ENST00000453428	NCOR2	0	0	0	0	0	0	nan	nan
	2	ENST00000420698	transcript	ENST00000420698	NCOR2	0	0	0	5.07303	3.52183	0	0.306684	nan
	3	ENST00000356219	transcript	ENST00000356219	NCOR2	541.1	7563.03	294.328	10154.5	357.466	9554.05	nan	nan
	4	ENST00000429285	transcript	ENST00000429285	NCOR2	6080.1	0	7615.98	0	6804.18	0	0.786426	0.999983
	5	ENST00000397355	transcript	ENST00000397355	NCOR2	978.143	0	922.42	0	23.7724	0	0.0529045	0.786505
	6	ENST00000405201	transcript	ENST00000405201	NCOR2	567.115	1.23136	0	2227.06	1686.08	357.582	0.213111	0.999983
	7	ENST00000404621	transcript	ENST00000404621	NCOR2	415.191	522.098	0.961856	1051.81	229.8	1950.88	0.28105	0.999983
	8	ENST00000404121	transcript	ENST00000404121	NCOR2	9.3652	24.6272	5.77114	9.30055	4.40229	4.79332	0.209183	0.999983
	9	ENST00000458234	transcript	ENST00000458234	NCOR2	468.26	1.23136	542.487	0	426.142	0	0.685615	0.999983
	10	ENST00000542927	transcript	ENST00000542927	NCOR2	21.8521	18.4704	19.2371	14.3736	22.8919	16.2973	0.719396	0.999983
	11	ENST00000443451	transcript	ENST00000443451	NCOR2	347.553	395.267	382.819	618.91	415.576	533.976	0.0520847	0.782058
	12	ENST00000448008	transcript	ENST00000448008	NCOR2	41.6231	38.1722	30.7794	34.6657	86.2849	35.4706	0.369072	0.999983
	13	ENST00000418829	transcript	ENST00000418829	NCOR2	2.08116	0	15.3897	29.5927	9.68504	9.58664	0.317957	0.999983
	14	ENST00000440337	transcript	ENST00000440337	NCOR2	54.11	64.0308	91.3763	100.615	46.6643	40.2639	0.772307	0.999983
	15	ENST00000461081	transcript	ENST00000461081	NCOR2	118.626	156.383	75.0248	214.758	61.6321	65.1892	0.962602	0.999983
	16	ENST00000542565	transcript	ENST00000542565	NCOR2	19.771	75.1131	14.4278	149.654	15.8482	126.544	0.192193	0.999983
	17	ENST00000448614	transcript	ENST00000448614	NCOR2	1.04058	0	26.932	0.845505	6.16321	1.91733	0.397793	0.999983
	18	ENST00000536195	transcript	ENST00000536195	NCOR2	65.5564	39.4036	19.2371	27.0562	11.446	54.6439	0.615494	0.999983
	19	ENST00000413172	transcript	ENST00000413172	NCOR2	11.4464	0	8.65671	43.9663	9.68504	13.4213	0.18874	0.999983
	20	ENST00000494460	transcript	ENST00000494460	NCOR2	21.8521	12.3136	8.65671	16.9101	20.2505	5.75199	0.991583	0.999983
	21	ENST00000474079	transcript	ENST00000474079	NCOR2	16.6492	2.46272	9.61856	9.30055	5.28275	20.132	0.789115	0.999983
	22	ENST00000493859	transcript	ENST00000493859	NCOR2	20.8116	2.46272	5.77114	11.8371	12.3264	29.7186	0.375392	0.999983
	23	ENST00000473999	transcript	ENST00000473999	NCOR2	41.6231	33.2468	63.4825	81.1685	54.5884	64.2305	0.204582	0.999983
	24	ENST00000464377	transcript	ENST00000464377	NCOR2	12.4869	13.545	10.5804	15.2191	9.68504	43.1399	0.249193	0.999983

## Sheet: FIG2E
			THP-1 macrophage	THP-1 macrophage + TM
			1.1085	2.4734
			1.0192	2.2742
			0.885	1.7875

## Sheet: FIG2F
	HMDM	HMDM + TM
	0.858925	1.51459
	1.13286	1.25073
	1.00822	1.60675

## Sheet: FIG3A
			NC	NCOR2-013 OE
			0.878016	7.58895
			0.975823	6.63394
			1.01272	8.34693
			1.1525	7.31776

## Sheet: FIG3B
			NC	NCOR2-013 OE
			0.1	42.8367
			0.15	36.1302
			0.2	42.2208

## Sheet: FIG3G
				NC	NCOR2-013 OE
				280000	390000
				280000	414000
				286000	350000
				304000	440000
				272000	418000
				292000	438000
				306000	398000
				308000	392000
				280000	350000
				286000	358000

## Sheet: FIG3H
		NC	NCOR2-013 OE
		164000	376000
		258000	316000
		212000	300000

[truncated: 28 more sheets: FIG3I, FIG3J, FIG5A, FIG5B, FIG5C, FIG5D, FIG6A, FIG6B, FIG6C, FIG6D, FIG6E, FIG6F, FIG6G, FIG7B, FIG7C, FIG7E, FIG7F, FIG7G, FIG7H, FIG7I …]
